# Supplementary material for: Functioning Endocrine Outcome after Endoscopic Endonasal Transsellar Approach for Pituitary Neuroendocrine Tumors
Source: J Clin Med. 2023 Apr 20;12(8):2986. doi: 10.3390/jcm12082986 (PMC10145377; doi:10.3390/jcm12082986)
Supplement: Supplementary file 1 [file jcm-12-02986-s001.zip]

Archive with 1 entries (1 files):
- jcm-2307030-supplementary.pdf
